# Supplementary material for: At the Intersection of Cardiology and Oncology: TGFβ as a Clinically Translatable Therapy for TNBC Treatment and as a Major Regulator of Post-Chemotherapy Cardiomyopathy
Source: Cancers (Basel). 2022 Mar 19;14(6):1577. doi: 10.3390/cancers14061577 (PMC8946238; doi:10.3390/cancers14061577)
Supplement: Supplementary file 1 [file cancers-14-01577-s001.zip]

Archive with 1 entries (1 files):
- cancers-1603690-supplementary.pdf
